# Supplementary material for: Cluster K Mycobacteriophages: Insights into the Evolutionary Origins of Mycobacteriophage TM4
Source: PLoS One. 2011 Oct 28;6(10):e26750. doi: 10.1371/journal.pone.0026750 (PMC3203893; doi:10.1371/journal.pone.0026750)
Supplement: Table S8 — Author contributions. (XLSX) [file pone.0026750.s012.xlsx]

## Sheet: Sheet1
Table S8
Author contributions
					Contributions: PLoS categories					Contributions: SEA/University of Pittsburgh categories
First Name	Middle I.	Last name	Institution	email	PLosOne - 1 Conceived/Designed	PLosOne - 2 Performed Exp	PLosOne - 3 Analysis	PLosOne - 4 mat./tools	PLosOne - 5 wrote	Role	Genome Choice Participa-tion (Yes/No)	Phage Purification Amplification DNA prep (Yes/No)	Physical analysis Ems/REDs (Yes/No)	Annotation (Yes/No)	Comparative analysis (Yes/No)	Reviewed manuscript (Yes/No)
William	R	Jacobs Jr	Albert Einstein College of Medicine	jacobsw@hhmi.org			x		x	Instructor	No	No	No	No	Yes	Yes
Paras		Jain	Albert Einstein College of Medicine	paras.jain@einstein.yu.edu		x	x			Post-doc	No	No	No	No	Yes	Yes
Ariangela	J	Davis	Calvin College	ajd48@students.calvin.edu		x		x		Student	Yes	Yes	Yes	Yes	Yes	Yes
Randall	J	DeJong	Calvin College	rdejong@calvin.edu		x		x		Instructor	Yes	Yes	Yes	Yes	Yes	Yes
Alexander	D	Harris	Calvin College	adh22@students.calvin.edu		x				Student	Yes	Yes	Yes	Yes	Yes	Yes
Larissa	J	Osterbaan	Calvin College	ljo4@students.calvin.edu		x				Student	Yes	Yes	Yes	Yes	Yes	Yes
John	T	Wertz	Calvin College	jwertz59@calvin.edu		x		x		Instructor	Yes	Yes	Yes	Yes	Yes	Yes
Mark	H	Forsyth	College of William and Mary	mhfors@wm.edu		x	x			Instructor	Yes	Yes	Yes	Yes	Yes	Yes
Samuel	E	Harvey	College of William and Mary	seharvey@email.wm.edu		x	x			Student	Yes	No	No	Yes	Yes	Yes
Arrykka	S	Jackson	College of William and Mary	asjackson@email.wm.edu		x	x			Student	Yes	No	No	Yes	Yes	Yes
Elizabeth	A	MacMurray	College of William and Mary	eamacm@email.wm.edu		x	x			Student	No	No	Yes	Yes	Yes	Yes
Molly	J	McDonough	College of William and Mary	mjmcdonough@email.wm.edu		x	x			Student	Yes	No	No	Yes	Yes	Yes
Margaret	S	Saha	College of William and Mary	mssaha@wm.edu		x	x			Instructor	Yes	Yes	Yes	Yes	Yes	Yes
Kurt	E	Williamson	College of William and Mary	kewilliamson@wm.edu		x	x			Instructor	Yes	Yes	Yes	Yes	Yes	Yes
Steve	G	Cresawn	James Madison University	cresawsg@jmu.edu				x		Instructor	No	No	No	No	Yes	Yes
Robert	C	Benjamin	University of North Texas	benjamin@unt.edu		x	x			Instructor	Yes	Yes	Yes	Yes	Yes	Yes
Lee	E	Hughes	University of North Texas	lhughes@unt.edu		x	x			Instructor	Yes	Yes	Yes	Yes	Yes	Yes
Marilyn	D	Jalal	University of North Texas	marilynjalal@yahoo.com			x			Student	Yes	No	No	Yes	No	Yes
Coreen	M	Manley	University of North Texas	coreenmanley@att.net			x			Student	Yes	No	No	Yes	No	Yes
Jordan	L	Mosier	University of North Texas	jordanmosier1@hotmail.com		x				Student	Yes	Yes	Yes	No	No	Yes
Stephanie	E	Simon	University of North Texas	StephanieSimon@my.unt.edu		x	x			Instructor	Yes	Yes	Yes	Yes	Yes	Yes
Isabel	G	Tovar	University of North Texas	isabel_futuredoctor@yahoo.com			x			Student	Yes	No	No	Yes	No	Yes
Christina	M	Ferreira	University of Pittsburgh	cferreira222@gmail.com	x	x	x	x		Technician	Yes	Yes	Yes	Yes	Yes	Yes
Forrest	R	Guilfoile	University of Pittsburgh	frg7@pitt.edu		x				Student	no	yes	Yes	no	no	Yes
Graham	F	Hatfull	University of Pittsburgh	gfh@pitt.edu	x		x		x	investigator	No	No	No	Yes	Yes	Yes
Roger	W	Hendrix	University of Pittsburgh	rhx@pitt.edu			x		x	investigator	No	No	No	No	Yes	Yes
Deborah		Jacobs-Sera	University of Pittsburgh	djs@pitt.edu		x				Instructor	No	Yes	Yes	Yes	Yes	Yes
Mariana		Piuri	University of Pittsburgh	marianapiuri@gmail.com		x				post-doc	No	Yes	Yes	No	Yes	Yes
Welkin	H	Pope	University of Pittsburgh	welkin@pitt.edu	x	x	x		x	post-doc	No	Yes	Yes	Yes	Yes	Yes
Daniel	A	Russell	University of Pittsburgh	dar78@pitt.edu		x				Instructor	No	Yes	Yes	No	No	Yes
Sarah	C.R.	Elgin	Washington University in St. Louis	selgin@biology.wustl.edu			x			Instructor	Yes	No	No	Yes	Yes	Yes
Peter	M	Hynes	Washington University in St. Louis	pmhynes@wustl.edu		x	x			Student	Yes	No	No	Yes	Yes	Yes
Hannah	S	Rabinowitz	Washington University in St. Louis	hsrabinowitz@gmail.com		x	x			Student	Yes	No	No	Yes	Yes	Yes
Corwin	N	Rhyan	Washington University in St. Louis	cnrhyan@gmail.com		x	x			Student	Yes	No	No	Yes	Yes	Yes
Christopher	D	Shaffer	Washington University in St. Louis	shaffer@biology.wustl.edu			x			Instructor	Yes	No	No	Yes	Yes	Yes
Erika	F	Sims	Washington University in St. Louis	efsims@wustl.edu		x	x			Student	Yes	Yes	Yes	Yes	Yes	Yes
Emilie	G	Weisser	Washington University in St. Louis	egweisser@gmail.com		x	x			Student	Yes	No	No	Yes	Yes	Yes
Kathleen	A	Weston-Hafer	Washington University in St. Louis	hafer@wustl.edu		x	x			Instructor	Yes	No	No	Yes	Yes	Yes
Bo		Zhang	Washington University in St. Louis	bo10029094@yahoo.com		x	x			Student	Yes	Yes	Yes	Yes	Yes	Yes

## Sheet: Sheet2
	Department	School	addrress 1	address2	City	State	zip	phone number
1	Pittsburgh Bacteriophage Institute and Department of Biological Sciences	University of Pittsburgh	4249 Fifth Avenue		Pittsburgh	Pennsylvania	15260	412-624-6975
2	Department of Biological Sciences	University of North Texas	1155 Unionc Circle, #305220		Denton	Texas	76203	940-565-4137
3	Department of Biology	Calvin College	1726 Knollcrest Circle, S.E.		Grand Rapids	Michigan	49546	616-526-7625
4	Department of Biology	Washington University in St. Louis	Campus Box 1037	One Brookings Drive	St. Louis	Missouri	63130	314-935-5348
5	Biology Department	College of William & Mary	P.O. Box 8795		Williamsburg	Virginia	23187	757 221 2489
6	Department of Biology	James Madison University	820 Madison Drive MSC 7801		Harrisonburg	Virginia	22807	540-568-3551
8	Current address: Departamento de Química Biológica	Universidad de Buenos Aires	Facultad de Ciencias Exactas y Naturales		Buenos Aires	Argentina
